# Supplementary material for: Integrative Transcriptomic Analysis Reveals a Multiphasic Epithelial–Mesenchymal Spectrum in Cancer and Non-tumorigenic Cells
Source: Front Oncol. 2020 Jan 22;9:1479. doi: 10.3389/fonc.2019.01479 (PMC6987415; doi:10.3389/fonc.2019.01479)
Supplement: Supplementary Table 1 — BIC Scores for BRCA sample models. [file Data_Sheet_1.xlsx]

## Sheet: TableS1
Table S1: BIC Scores for BRCA sample models
# of Clusters	EII	VII	EEI	VEI	EVI	VVI
1	1775.48	1775.48	1558.02	1558.02	1558.02	1558.02
2	1017.79	1009.47	975.493	970.449	965.615	972.18
3	885.244	843.381	851.464	810.687	844.408	813.911
4	764.657	757.086	769.854	744.505	763.399	753.442
5	765.997	728.093	760.762	737.739	754.184	738.329
6	757.573	742.334	763.524	750.921	762.716	763.577
7	752.944	757.673	760.441	760.684	761.039	764.141
8	760.336	771.745	767.751	751.163	758.147	769.274
9	760.472	761.409	777.089	766.14	777.735	799.323

## Sheet: TableS2
Table S2: BIC Scores for PAAD sample models
# of Clusters	EII	VII	EEI	VEI	EVI	VVI
1	437.957	437.957	442.765	442.765	442.765	442.765
2	312.563	292.9	297.313	296.303	319.203	297.421
3	313.421	243.853	279.807	247.13	259.472	249.604
4	227.955	228.921	232.466	234.037	236.526	237.846
5	227.994	237.864	231.082	239.098	249.73	255.713
6	229.928	242.319	239.865	246.661	253.251	270.935
7	236.913	256.113	247.206	261.325	260.113	286.866
8	240.179	265.979	245.115	271.119	276.837	292.014
9	247.523	279.54	249.248	284.753	287.864	312.198

## Sheet: TableS3
Table S3: BIC Scores for LUAD sample models
# of Clusters	EII	VII	EEI	VEI	EVI	VVI
1	902.426	902.426	856.288	856.288	856.288	856.288
2	534.303	530.417	472.663	536.183	478.733	482.453
3	514.365	449.161	454.539	454.55	462.723	422.27
4	396.953	404.072	400.337	391.443	419.319	404.953
5	411.666	420.36	417.919	408.26	426.81	431.017
6	421.557	435.68	427.227	441.972	448.411	455.897
7	430.506	455.636	436.282	461.596	465.977	479.262
8	432.415	469.241	434.21	472.741	475.191	510.116
9	446.687	488.462	448.13	484.396	489.224	528.085

## Sheet: TableS3-2
Table S3-2: BIC Scores for CESC sample models
# of Clusters	EII	VII	EEI	VEI	EVI	VVI
1	364.785	364.785	361.387	361.387	361.387	361.387
2	286.434	289.167	263.975	290.468	269.122	274.742
3	291.679	263.507	273.827	267.097	265.886	264.023
4	242.841	254.807	246.762	259.307	262.094	273.623
5	254.041	256.898	259.766	273.501	276.186	290.744
6	270.433	273.206	275.787	278.105	279.477	298.373
7	273.616	289.071	273.307	288.975	291.193	315.083
8	280.326	300.251	278.15	305.335	307.722	336.079
9	287.68	325.133	290.096	323.296	322.015	357.916

## Sheet: TableS3-3
Table S3-3: BIC Scores for PRAD sample models
# of Clusters	EII	VII	EEI	VEI	EVI	VVI
1	721.378	721.378	605.207	605.207	605.207	605.207
2	338.05	336.806	321.953	324.047	322.895	328.969
3	295.44	266.052	286.477	257.257	294.194	268.882
4	253.299	249.723	259.491	241.414	272.505	253.908
5	260.658	265.492	266.805	263.884	289.112	273.366
6	269.704	262.004	280.655	253.509	301.641	296.942
7	269.118	262.512	274.385	273.231	296.604	306.645
8	279.289	283.645	280.075	289.26	312.622	320.216
9	295.551	304.189	300.208	315.545	325.764	351.618

## Sheet: TableS4
Table S4: Adjusted R-squared values for different breakpoint models
Data Set	Model	1	2	3	4
BRCA	All	0.2589	0.2898	0.2891	0.2079
BRCA	Upper	0.4731	0.5198	0.52	No fit
BRCA	Lower	0.3668	0.4969	0.5002	0.4992
PAAD	All	0.004042	No fit	No fit	No fit
PAAD	Upper	0.2624	0.2745	0.2739	0.2769
PAAD	Lower	0.186	0.4263	0.5247	0.5178
LUAD	All	0.1298	0.1633	0.159	0.1637
LUAD	Upper	0.3227	0.422	0.4243	No fit
LUAD	Lower	0.3303	0.4281	0.4329	0.431
CESC	All	0.03015	0.05396	No fit	No fit
CESC	Upper	0.2568	0.3175	0.3331	0.3276
CESC	Lower	0.2122	0.2791	0.3096	0.3041
PRAD	All	0.2814	0.3233	0.321	No fit
PRAD	Upper	0.4621	0.5429	0.5428	0.5416
PRAD	Lower	0.4052	0.4805	0.4789	0.4763

## Sheet: Table S7
Table S7: Description of phenotypic gene sets from the Broad Institute
Name	ID	Broad Institute Description	Source
Wu Cell Migration	WU_CELL_MIGRATION	http://software.broadinstitute.org/gsea/msigdb/cards/WU_CELL_MIGRATION.html	https://www.nature.com/articles/onc2008264
SEMA4D Cell Migration	REACTOME_SEMA4D_INDUCED_CELL_MIGRATION_AND_GROWTH_CONE_COLLAPSE	http://software.broadinstitute.org/gsea/msigdb/cards/REACTOME_SEMA4D_INDUCED_CELL_MIGRATION_AND_GROWTH_CONE_COLLAPSE	https://www.reactome.org/content/detail/R-HSA-416572
RUNX2 Pathway	REACTOME_RUNX3_REGULATES_IMMUNE_RESPONSE_AND_CELL_MIGRATION	http://software.broadinstitute.org/gsea/msigdb/cards/REACTOME_RUNX3_REGULATES_IMMUNE_RESPONSE_AND_CELL_MIGRATION	https://www.reactome.org/content/detail/R-HSA-8949275
RUNX3 Pathway	REACTOME_RUNX2_REGULATES_GENES_INVOLVED_IN_CELL_MIGRATION	http://software.broadinstitute.org/gsea/msigdb/cards/REACTOME_RUNX2_REGULATES_GENES_INVOLVED_IN_CELL_MIGRATION	https://www.reactome.org/content/detail/R-HSA-8941332
Goldrath Proliferation	GOLDRATH_HOMEOSTATIC_PROLIFERATION	http://software.broadinstitute.org/gsea/msigdb/cards/GOLDRATH_HOMEOSTATIC_PROLIFERATION	https://www.pnas.org/content/101/48/16885.long
Fujiwara Proflieration	FUJIWARA_PARK2_HEPATOCYTE_PROLIFERATION_UP	http://software.broadinstitute.org/gsea/msigdb/cards/FUJIWARA_PARK2_HEPATOCYTE_PROLIFERATION_UP	https://www.nature.com/articles/onc2008199
Cervical Cancer Proliferation	ROSTY_CERVICAL_CANCER_PROLIFERATION_CLUSTER	http://software.broadinstitute.org/gsea/msigdb/cards/ROSTY_CERVICAL_CANCER_PROLIFERATION_CLUSTER	https://www.nature.com/articles/1208854
Colon Cancer Prolifeartion	FIRESTEIN_PROLIFERATION	http://software.broadinstitute.org/gsea/msigdb/cards/FIRESTEIN_PROLIFERATION	https://www.nature.com/articles/nature07179
Liver Cancer Proliferation	CHIANG_LIVER_CANCER_SUBCLASS_PROLIFERATION_UP	http://software.broadinstitute.org/gsea/msigdb/cards/CHIANG_LIVER_CANCER_SUBCLASS_PROLIFERATION_UP	https://cancerres.aacrjournals.org/content/68/16/6779.long
MYC Pathway	ACOSTA_PROLIFERATION_INDEPENDENT_MYC_TARGETS_UP	http://software.broadinstitute.org/gsea/msigdb/cards/ACOSTA_PROLIFERATION_INDEPENDENT_MYC_TARGETS_UP	https://mcb.asm.org/content/28/24/7286.long
VEGFR2 Pathway	REACTOME_VEGFR2_MEDIATED_CELL_PROLIFERATION	http://software.broadinstitute.org/gsea/msigdb/cards/REACTOME_VEGFR2_MEDIATED_CELL_PROLIFERATION	https://www.reactome.org/content/detail/R-HSA-5218921
POU5F1/OCT4/SOX2/NANOG	REACTOME_POU5F1_OCT4_SOX2_NANOG_ACTIVATE_GENES_RELATED_TO_PROLIFERATION	http://software.broadinstitute.org/gsea/msigdb/cards/REACTOME_POU5F1_OCT4_SOX2_NANOG_ACTIVATE_GENES_RELATED_TO_PROLIFERATION	https://www.reactome.org/content/detail/R-HSA-2892247
HDAC Patwahy	PEART_HDAC_PROLIFERATION_CLUSTER_UP	http://software.broadinstitute.org/gsea/msigdb/cards/PEART_HDAC_PROLIFERATION_CLUSTER_UP	https://www.pnas.org/content/102/10/3697.long
Cell Cycle	BIOCARTA_CELLCYCLE_PATHWAY	http://software.broadinstitute.org/gsea/msigdb/cards/BIOCARTA_CELLCYCLE_PATHWAY	http://cgap.nci.nih.gov/Pathways/BioCarta/h_cellcyclePathway
DNA Repair	HALLMARK_DNA_REPAIR	http://software.broadinstitute.org/gsea/msigdb/cards/HALLMARK_DNA_REPAIR	Internal to GSEA
CDC25 Pathway	BIOCARTA_CDC25_PATHWAY	http://software.broadinstitute.org/gsea/msigdb/geneset_page.jsp?geneSetName=BIOCARTA_CDC25_PATHWAY	http://cgap.nci.nih.gov/Pathways/BioCarta/h_cdc25Pathway
E2F Pathway	HALLMARK_E2F_TARGETS	http://software.broadinstitute.org/gsea/msigdb/cards/HALLMARK_E2F_TARGETS	Internal to GSEA
MCM Pathway	BIOCARTA_MCM_PATHWAY	http://software.broadinstitute.org/gsea/msigdb/cards/BIOCARTA_MCM_PATHWAY.html	http://cgap.nci.nih.gov/Pathways/BioCarta/h_mcmPathway
P53 Pathway	HALLMARK_P53_PATHWA	http://software.broadinstitute.org/gsea/msigdb/cards/HALLMARK_P53_PATHWAY.html	Internal to GSEA
PTEN Pathway	BIOCARTA_PTEN_PATHWAY	http://software.broadinstitute.org/gsea/msigdb/cards/BIOCARTA_PTEN_PATHWAY	http://cgap.nci.nih.gov/Pathways/BioCarta/h_ptenPathway
RB Pathway	BIOCARTA_RB_PATHWAY	http://software.broadinstitute.org/gsea/msigdb/cards/BIOCARTA_RB_PATHWAY	http://cgap.nci.nih.gov/Pathways/BioCarta/h_rbPathway

## Sheet: Table S8
Table S8: P-values and 95% CI values for TES scores between clusters
Comparison	Adjust p-value		Lower Bound (95% CI)		Upper Bound (95% CI)
	TES UP	TES DOWN	TES UP	TES DOWN	TES UP	TES DOWN
E vs I0	0.738178	1.97041e-42	-0.0386829	0.193672	0.027383	0.249737
E vs I1	1.97664e-132	0.0714037	-0.55172	-0.0499827	-0.489174	0.000747661
E vs I2	6.76192e-102	3.61883e-11	-0.577074	0.0737079	-0.504311	0.132864
E vs M	2.79627e-66	2.48261e-14	-0.589971	0.126476	-0.507487	0.204232
I0 vs I1	4.74805e-99	4.81529e-46	-0.550647	-0.276007	-0.478946	-0.216638
I0 vs I2	1.16658e-88	1.9341e-11	-0.57541	-0.151759	-0.494675	-0.0850774
I0 vs M	3.20938e-65	0.0112466	-0.587851	-0.0981303	-0.498307	0.0145703
I1 vs I2	0.341794	1.29092e-14	-0.0592003	0.0967558	0.0187084	0.159052
I1 vs M	0.237206	4.20038e-17	-0.0717948	0.1499	0.0152304	0.230044
I2 vs m	0.738178	0.00668341	-0.0553132	0.0192443	0.0392407	0.104892

## Sheet: Table S9
Table S9: P-values for EMT Factor expression between clusters
Comparison	adj.pvalues
	TWIST2	TWIST1	SNAI2	SNAI1	ZEB2	ZEB1
EvsI0	0.419745	0.14292	0.00884853	1.09848e-05	2.22534e-09	0.266089
EvsI1	2.53065e-14	0.41422	4.47413e-37	1.80581e-09	1.49128e-74	3.96865e-66
EvsI2	5.54996e-25	0.00597147	2.95242e-35	3.48398e-11	5.24603e-76	4.91597e-54
EvsM	9.06566e-19	3.56861e-11	3.29104e-12	5.77085e-08	2.2703e-33	2.73289e-36
I0vsI1	3.85646e-07	0.24422	0.0563005	0.322173	1.91426e-26	1.42622e-47
I0vsI2	2.20518e-16	0.675116	6.66634e-06	0.682462	3.48548e-51	1.99117e-47
I0vsM	3.42387e-18	2.98525e-07	5.16524e-06	0.0742666	5.35438e-31	6.48375e-36
I1vsI2	1.54247e-05	8.58958e-07	1.96527e-07	0.0637124	3.51005e-17	0.000184996
I1vsM	6.51653e-15	6.22083e-12	4.9558e-05	0.00384157	1.9477e-25	1.65216e-20
I2vsM	7.38755e-12	5.92953e-09	0.0713104	0.0961244	4.11139e-20	2.84946e-15

## Sheet: Table S10
Table S10: P-values for migration scores between clusters
Comparison	Adjust p-values
	Wu	SEMA4D	RUNX3	RUNX2
E_vs_I0	0.0187441	9.08883e-13	0.000159499	0.238185
E_vs_I1	4.28537e-79	8.36897e-27	5.70747e-21	6.26363e-72
E_vs_I2	3.51014e-54	6.91842e-10	3.5621e-27	1.2788e-50
E_vs_M	2.73853e-14	0.0864132	7.05538e-17	6.14908e-21
I0_vs_I1	6.46743e-59	2.82953e-47	3.13727e-05	7.10946e-56
I0_vs_I2	7.10389e-48	6.99167e-28	3.90014e-09	2.78e-46
I0_vs_M	4.814e-17	3.52423e-08	3.99836e-10	1.35292e-22
I1_vs_I2	0.149907	0.0126962	0.0920644	0.954404
I1_vs_M	0.18568	0.00106653	0.000288408	0.227309
I2_vs_M	0.854979	0.30806	0.0550595	0.809363

[truncated: 5 more sheets: Table S11, Table S12, Table S-3, Table S-2, Table S-1]
